# Supplementary material for: The Role of Silicone Oil in the Surgical Management of Endophthalmitis: A Systematic Review
Source: J Clin Med. 2022 Sep 16;11(18):5445. doi: 10.3390/jcm11185445 (PMC9505397; doi:10.3390/jcm11185445)
Supplement: Supplementary file 1 [file jcm-11-05445-s001.zip]

Archive with 7 entries (7 files):
- jcm-1849201-supplementary-File S1.pdf
- jcm-1849201-supplementary-Table S1.pdf
- jcm-1849201-supplementary-Table S2.pdf
- jcm-1849201-supplementary-Table S3.pdf
- jcm-1849201-supplementary-Table S4.pdf
- jcm-1849201-supplementary-Table S5.pdf
- jcm-1849201-supplementary-Table S6.pdf
